# Supplementary material for: Association between oxidative balance score and 10-year atherosclerotic cardiovascular disease risk: results from the NHANES database
Source: Front Nutr. 2024 Jul 15;11:1422946. doi: 10.3389/fnut.2024.1422946 (PMC11284129; doi:10.3389/fnut.2024.1422946)
Supplement: Supplementary file 1 [file Data_Sheet_1.zip]

Archive with 13 entries (13 files):
- Supplementary Image 1.PDF
- Supplementary Image 2.PDF
- Supplementary Image 3.PDF
- Supplementary Image 4.PDF
- Supplementary Image 5.PDF
- Supplementary Image 6.PDF
- Supplementary Image 7.PDF
- Supplementary Image 8.PDF
- Supplementary Image 9.PDF
- Supplementary Table 1.docx
- Supplementary Table 2.docx
- Supplementary Table 3.docx
- Supplementary Table 4.docx
